# Supplementary material for: Weight Change Is Associated with Osteoporosis: A Cross Sectional Study Using the Korean Community Health Survey
Source: Int J Environ Res Public Health. 2021 Dec 19;18(24):13368. doi: 10.3390/ijerph182413368 (PMC8707057; doi:10.3390/ijerph182413368)
Supplement: Supplementary file 1 [file ijerph-18-13368-s001.zip]

Archive with 1 entries (1 files):
- ijerph-1473399-supplementary.pdf
